# Supplementary material for: Thermal Preference of Juvenile Dover Sole (Solea solea) in Relation to Thermal Acclimation and Optimal Growth Temperature
Source: PLoS One. 2013 Apr 22;8(4):e61357. doi: 10.1371/journal.pone.0061357 (PMC3632572; doi:10.1371/journal.pone.0061357)
Supplement: Table S2 — Data file preference chamber. (CSV) [file pone.0061357.s002.csv]

Experiment	Acclimation temperature	Compartment	Temperature	Phase	T0	T10	T20	T30	T40	T50	T60
1	18	1	28	I	3	1	2	1	1	1	1
1	18	2	25	I	0	1	2	0	1	0	0
1	18	3	22	I	0	1	2	1	0	0	0
1	18	4	19	I	6	3	5	8	5	7	7
1	18	5	16	I	6	7	5	6	8	7	7
1	18	6	19	I	0	0	0	0	0	0	1
1	18	7	22	I	0	1	0	0	1	0	0
1	18	8	25	I	1	2	0	0	0	1	0
1	18	1	28	II	0	0	0	0	0	2	0
1	18	2	25	II	2	4	4	3	3	6	3
1	18	3	22	II	4	2	1	4	3	0	1
1	18	4	19	II	1	3	2	0	0	1	3
1	18	5	16	II	4	0	0	1	0	0	0
1	18	6	19	II	2	1	0	1	1	0	1
1	18	7	22	II	3	4	7	4	5	2	4
1	18	8	25	II	0	2	2	3	4	5	4
1	18	1	28	III	2	4	5	5	4	4	3
1	18	2	25	III	8	5	4	5	4	4	2
1	18	3	22	III	0	2	3	1	3	3	3
1	18	4	19	III	0	0	1	0	0	0	1
1	18	5	16	III	0	0	0	0	1	1	0
1	18	6	19	III	1	0	1	1	0	0	0
1	18	7	22	III	3	3	2	2	2	2	3
1	18	8	25	III	1	2	0	2	2	2	4
2	18	1	28	I	0	0	0	0	1	2	1
2	18	2	25	I	1	1	2	1	0	0	0
2	18	3	22	I	0	1	0	0	1	2	2
2	18	4	19	I	6	3	3	4	5	6	3
2	18	5	16	I	7	8	10	9	7	6	10
2	18	6	19	I	2	3	0	0	0	0	0
2	18	7	22	I	0	0	1	0	0	0	0
2	18	8	25	I	0	0	0	2	2	0	0
2	18	1	28	II	2	0	0	0	0	1	0
2	18	2	25	II	4	4	6	3	2	4	0
2	18	3	22	II	2	2	0	1	1	0	0
2	18	4	19	II	2	2	1	0	0	0	1
2	18	5	16	II	1	0	1	0	0	0	0
2	18	6	19	II	4	3	3	6	2	3	6
2	18	7	22	II	0	4	5	5	6	7	6
2	18	8	25	II	1	1	0	1	5	1	3
2	18	1	28	III	0	2	3	3	0	0	3
2	18	2	25	III	7	5	6	6	8	7	6
2	18	3	22	III	1	5	4	3	1	3	2
2	18	4	19	III	1	2	0	0	2	0	0
2	18	5	16	III	0	0	2	0	1	2	1
2	18	6	19	III	1	0	0	1	0	0	0
2	18	7	22	III	2	0	0	1	1	1	0
2	18	8	25	III	4	2	1	2	3	3	4
3	18	1	28	I	0	0	0	0	1	0	0
3	18	2	25	I	2	3	5	5	4	3	3
3	18	3	22	I	7	7	9	8	4	6	5
3	18	4	19	I	4	4	0	1	2	2	4
3	18	5	16	I	0	0	1	1	2	3	1
3	18	6	19	I	0	2	0	0	1	1	1
3	18	7	22	I	3	0	0	0	1	0	0
3	18	8	25	I	0	0	1	1	1	1	2
3	18	1	28	II	1	3	0	0	1	1	1
3	18	2	25	II	5	1	1	1	3	4	0
3	18	3	22	II	5	4	5	4	2	2	4
3	18	4	19	II	0	1	1	1	0	1	0
3	18	5	16	II	0	0	2	0	1	0	0
3	18	6	19	II	1	0	2	1	2	2	2
3	18	7	22	II	2	5	3	5	1	3	5
3	18	8	25	II	2	2	2	4	6	3	4
3	18	1	28	III	6	3	0	0	4	3	4
3	18	2	25	III	2	4	7	5	4	6	4
3	18	3	22	III	3	0	1	1	1	0	1
3	18	4	19	III	0	0	0	1	1	0	0
3	18	5	16	III	0.1	0	0	0	0	0	0
3	18	6	19	III	0	0	1	0	0	0	1
3	18	7	22	III	3	3	1	2	1	3	2
3	18	8	25	III	2	6	6	7	5	4	4
4	18	1	28	I	2	2	1	1	1	5	1
4	18	2	25	I	3	2	6	7	3	2	3
4	18	3	22	I	2	3	2	2	1	1	1
4	18	4	19	I	0	2	1	2	7	5	4
4	18	5	16	I	7	5	3	2	3	2	3
4	18	6	19	I	1	2	1	1	0	0	0
4	18	7	22	I	1	0	1	1	1	1	1
4	18	8	25	I	0	0	1	0	0	0	3
4	18	1	28	II	4	2	1	3	2	5	4
4	18	2	25	II	2	1	0	4	3	3	1
4	18	3	22	II	1	3	3	2	3	2	1
4	18	4	19	II	2	3	2	1	0	0	0
4	18	5	16	II	1	0	1	0	0	1	1
4	18	6	19	II	1	2	1	2	1	4	2
4	18	7	22	II	3	4	7	1	4	0	2
4	18	8	25	II	2	1	1	3	3	1	5
4	18	1	28	III	1	3	1	1	0	1	0
4	18	2	25	III	4	4	6	5	5	5	5
4	18	3	22	III	2	2	2	2	2	2	2
4	18	4	19	III	0	0	0	0	1	0	1
4	18	5	16	III	0	0	0	1	0	0	0
4	18	6	19	III	1	1	0	0	0	0	0
4	18	7	22	III	4	1	1	1	2	2	1
4	18	8	25	III	3	4	5	5	5	5	6
5	18	1	28	I	0	1	0	0	0	0	0
5	18	2	25	I	3	1	3	1	3	3	4
5	18	3	22	I	4	6	4	7	4	4	5
5	18	4	19	I	0.1	0	0	0	0	0	0
5	18	5	16	I	0.1	0	0	0	0	0	0
5	18	6	19	I	7	6	8	7	5	6	5
5	18	7	22	I	0	1	1	0	1	0	0
5	18	8	25	I	0.1	0	0	0	0	0	0
5	18	1	28	II	0	0	0	1	0	0	0
5	18	2	25	II	5	4	5	4	6	3	8
5	18	3	22	II	7	6	6	7	4	5	1
5	18	4	19	II	1	1	1	0	0	0	1
5	18	5	16	II	0	1	0	0	0	2	0
5	18	6	19	II	3	4	4	3	2	4	4
5	18	7	22	II	0	0	0	1	0	1	1
5	18	8	25	II	0	0	0	0	3	1	1
5	18	1	28	III	7	6	8	5	5	3	3
5	18	2	25	III	2	4	3	4	2	3	3
5	18	3	22	III	2	1	2	0	2	2	1
5	18	4	19	III	0.1	0	0	0	0	0	0
5	18	5	16	III	0.1	0	0	0	0	0	0
5	18	6	19	III	0.1	0	0	0	0	0	0
5	18	7	22	III	0	0	0	0	2	0	0
5	18	8	25	III	4	4	2	6	4	7	8
6	18	1	28	I	0	1	0	0	0	0	1
6	18	2	25	I	2	0	1	1	0	0	1
6	18	3	22	I	2	4	0	2	0	0	0
6	18	4	19	I	5	2	3	0	2	2	1
6	18	5	16	I	3	2	9	11	10	11	12
6	18	6	19	I	1	4	1	0	3	0	0
6	18	7	22	I	1	1	1	0	0	0	1
6	18	8	25	I	1	0	0	0	0	2	0
6	18	1	28	II	2	0	1	1	0	3	1
6	18	2	25	II	4	3	1	1	3	2	2
6	18	3	22	II	1	0	3	3	2	3	1
6	18	4	19	II	1	1	1	1	0	0	4
6	18	5	16	II	0	0	1	0	0	1	0
6	18	6	19	II	4	1	0	2	3	1	1
6	18	7	22	II	3	5	5	2	1	2	6
6	18	8	25	II	1	6	4	6	7	4	1
6	18	1	28	III	5	2	1	1	0	0	1
6	18	2	25	III	1	4	4	4	6	3	3
6	18	3	22	III	2	2	1	3	1	0	1
6	18	4	19	III	0	0	2	0	0	1	0
6	18	5	16	III	0	1	1	0	0	0	0
6	18	6	19	III	1	0	0	2	2	0	0
6	18	7	22	III	4	5	3	2	5	7	8
6	18	8	25	III	2	1	3	3	1	4	3
7	22	1	28	I	4	0	1	1	0	2	2
7	22	2	25	I	0	5	1	4	2	2	0
7	22	3	22	I	3	0	2	2	4	6	4
7	22	4	19	I	3	3	8	2	1	1	3
7	22	5	16	I	2	1	3	0	2	0	4
7	22	6	19	I	4	3	0	2	2	3	1
7	22	7	22	I	0	1	0	5	1	1	0
7	22	8	25	I	0	3	1	0	4	1	2
7	22	1	28	II	0	0	3	2	2	0	1
7	22	2	25	II	11	10	7	7	9	5	6
7	22	3	22	II	1	3	3	2	2	7	3
7	22	4	19	II	0.1	0	0	0	0	0	0
7	22	5	16	II	1	0	0	0	0	0	0
7	22	6	19	II	0	0	2	0	0	0	0
7	22	7	22	II	0	0	0	1	0	0	0
7	22	8	25	II	3	3	1	4	3	4	6
7	22	1	28	III	6	5	5	7	7	9	9
7	22	2	25	III	3	5	1	4	5	3	5
7	22	3	22	III	2	1	2	1	2	1	0
7	22	4	19	III	0	0	0	1	0	0	0
7	22	5	16	III	0.1	0	0	0	0	0	0
7	22	6	19	III	0.1	0	0	0	0	0	0
7	22	7	22	III	0	0	2	2	0	1	0
7	22	8	25	III	5	3	4	0	2	2	1
8	22	1	28	I	2	2	2	1	2	0	0
8	22	2	25	I	1	2	1	2	2	2	3
8	22	3	22	I	0	1	0	2	4	4	2
8	22	4	19	I	6	7	4	6	1	1	2
8	22	5	16	I	2	0	2	0	3	3	6
8	22	6	19	I	2	0	0	1	0	0	2
8	22	7	22	I	0	1	2	1	0	2	0
8	22	8	25	I	2	3	4	2	3	3	1
8	22	1	28	II	4	5	6	7	6	5	6
8	22	2	25	II	3	1	5	2	2	0	4
8	22	3	22	II	1	2	1	0	2	4	1
8	22	4	19	II	0	1	0	0	0	1	0
8	22	5	16	II	0	1	0	0	0	1	0
8	22	6	19	II	3	0	0	0	2	0	2
8	22	7	22	II	2	2	0	3	1	0	0
8	22	8	25	II	2	3	3	3	2	4	2
8	22	1	28	III	8	8	6	3	5	4	5
8	22	2	25	III	2	1	2	3	2	2	2
8	22	3	22	III	0	2	2	0	1	2	1
8	22	4	19	III	0.1	0	0	0	0	0	0
8	22	5	16	III	0.1	0	0	0	0	0	0
8	22	6	19	III	1	0	0	0	0	0	0
8	22	7	22	III	0	0	0	1	0	0	0
8	22	8	25	III	4	4	5	8	7	7	7
9	22	1	28	I	0	1	0	0	0	2	0
9	22	2	25	I	5	6	4	5	3	2	4
9	22	3	22	I	9	5	3	5	7	4	5
9	22	4	19	I	0	1	0	3	1	0	0
9	22	5	16	I	1	1	3	1	2	1	4
9	22	6	19	I	1	1	0	0	1	1	2
9	22	7	22	I	0	0	4	1	1	1	0
9	22	8	25	I	0	0	0	0	0	4	0
9	22	1	28	II	0	0	0	0	0	1	0
9	22	2	25	II	6	5	5	6	6	7	7
9	22	3	22	II	7	8	8	8	8	8	6
9	22	4	19	II	1	0	0	0	0	0	0
9	22	5	16	II	0	0	0	0	0	0	1
9	22	6	19	II	0	0	0	0	1	0	0
9	22	7	22	II	0.1	0	0	0	0	0	0
9	22	8	25	II	1	2	2	1	0	0	1
9	22	1	28	III	9	9	11	10	13	11	7
9	22	2	25	III	2	1	0	3	0	0	1
9	22	3	22	III	0.1	1	2	0	0	0	0
9	22	4	19	III	0.1	0	0	0	0	0	0
9	22	5	16	III	0.1	0	0	0	0	0	0
9	22	6	19	III	0.1	0	0	0	0	0	0
9	22	7	22	III	0.1	0	0	0	0	0	0
9	22	8	25	III	3	2	1	1	1	3	6
10	22	1	28	I	3	1	2	2	0	0	0
10	22	2	25	I	0	0	0	1	2	1	2
10	22	3	22	I	3	6	3	3	1	2	0
10	22	4	19	I	2	1	0	2	2	1	2
10	22	5	16	I	0	1	3	2	3	6	7
10	22	6	19	I	2	1	1	4	4	0	0
10	22	7	22	I	1	1	1	1	3	5	4
10	22	8	25	I	4	4	5	0	0	0	0
10	22	1	28	II	3	0	3	2	6	6	8
10	22	2	25	II	6	6	6	7	3	4	3
10	22	3	22	II	5	4	1	3	3	1	2
10	22	4	19	II	0	0	0	0	1	0	0
10	22	5	16	II	0	0	0	0	0	0	1
10	22	6	19	II	0	0	0	1	0	0	0
10	22	7	22	II	2	1	0	1	0	0	1
10	22	8	25	II	0	5	6	2	3	5	1
10	22	1	28	III	4	5	5	5	5	7	7
10	22	2	25	III	5	2	3	1	0	3	1
10	22	3	22	III	1	5	4	6	7	0	1
10	22	4	19	III	1	0	0	0	0	0	1
10	22	5	16	III	0.1	0	0	0	0	0	0
10	22	6	19	III	0.1	0	0	0	0	0	0
10	22	7	22	III	0.1	0	0	0	0	0	0
10	22	8	25	III	5	4	4	4	4	6	6
11	22	1	28	I	0	0	1	0	0	1	0
11	22	2	25	I	4	3	3	3	4	6	6
11	22	3	22	I	5	2	5	5	3	1	6
11	22	4	19	I	4	5	3	2	4	2	0
11	22	5	16	I	3	2	2	0	2	3	2
11	22	6	19	I	0	1	1	6	2	2	1
11	22	7	22	I	0	1	0	0	1	1	0
11	22	8	25	I	0	2	1	0	0	0	1
11	22	1	28	II	2	2	4	2	2	2	1
11	22	2	25	II	3	6	3	2	1	1	4
11	22	3	22	II	5	2	4	6	8	7	4
11	22	4	19	II	1	1	0	1	0	0	0
11	22	5	16	II	1	0	0	0	0	1	0
11	22	6	19	II	0	0	1	0	1	0	0
11	22	7	22	II	3	3	1	1	0	1	4
11	22	8	25	II	1	1	3	4	4	4	3
11	22	1	28	III	3	3	3	4	3	4	7
11	22	2	25	III	1	3	2	3	3	2	0
11	22	3	22	III	9	7	9	6	6	5	5
11	22	4	19	III	0	0	0	0	0	1	0
11	22	5	16	III	0.1	0	0	0	0	0	0
11	22	6	19	III	0	1	0	0	0	0	0
11	22	7	22	III	0	0	1	1	2	3	1
11	22	8	25	III	3	2	1	2	2	1	3
12	22	1	28	I	2	1	1	1	2	1	3
12	22	2	25	I	1	0	0	4	1	0	1
12	22	3	22	I	3	1	3	2	3	0	0
12	22	4	19	I	4	5	3	3	4	8	9
12	22	5	16	I	4	7	7	4	3	6	3
12	22	6	19	I	0	2	1	0	0	0	0
12	22	7	22	I	2	0	0	0	0	1	0
12	22	8	25	I	0	0	1	2	3	0	0
12	22	1	28	II	1	1	4	2	2	4	2
12	22	2	25	II	2	6	5	5	6	4	1
12	22	3	22	II	0	0	4	5	4	3	5
12	22	4	19	II	0	0	0	0	0	0	1
12	22	5	16	II	1	0	0	0	0	0	0
12	22	6	19	II	3	0	0	0	0	0	0
12	22	7	22	II	5	3	0	0	0	1	0
12	22	8	25	II	4	6	3	4	4	4	7
12	22	1	28	III	6	5	5	4	4	6	8
12	22	2	25	III	0	2	3	1	1	2	2
12	22	3	22	III	3	3	2	3	3	2	0
12	22	4	19	III	0.1	0	0	0	0	0	0
12	22	5	16	III	0.1	0	0	0	0	0	0
12	22	6	19	III	1	0	0	0	0	1	0
12	22	7	22	III	0.1	0	0	0	0	0	0
12	22	8	25	III	6	6	6	8	8	5	6
